# Supplementary material for: How Much Does Stress Cost? A Case–Control Study on Vagally Mediated Heart Rate Variability Responses in Anxious and Non-Anxious Individuals During a Cognitive Task
Source: Med Sci (Basel). 2025 Sep 22;13(3):205. doi: 10.3390/medsci13030205 (PMC12472099; doi:10.3390/medsci13030205)
Supplement: Supplementary file 1 [file medsci-13-00205-s001.zip]

Archive with 1 entries (1 files):
- medsci-3794131-supplementary.pdf
